# Supplementary material for: Temporal Partitioning of Carotenoid, Flavonoid and Anthocyanin Biosynthesis Underlies the Ontogenetic Petal Color Transition in Weigela japonica
Source: Metabolites. 2026 Jul 22;16(7):511. doi: 10.3390/metabo16070511 (PMC13413832; doi:10.3390/metabo16070511)
Supplement: Supplementary file 1 [file metabolites-16-00511-s001.zip]

Archive with 1 entries (1 files):
- Supplementary Materials DOC version (including figure legend).pdf
